# Supplementary material for: Synthesis, crystal structure, vibrational study, optical characterization, Hirshfeld surface analysis and dielectric studies of a new indium-based hybrid material formulated as [(C9H8N)2(InCl6)·2(H2O)]
Source: RSC Adv. 2025 Apr 28;15(17):13628–42. doi: 10.1039/d5ra01127b (PMC12035700; doi:10.1039/d5ra01127b)
Supplement: RA-015-D5RA01127B-s002 [file RA-015-D5RA01127B-s002.cif]

# Supplementary Information (SI) for RSC Advances.
# This journal is © The Royal Society of Chemistry 2025

####################################################################### 
# 
# This file contains crystal structure data downloaded from the 
# Cambridge Structural Database (CSD) hosted by the Cambridge 
# Crystallographic Data Centre (CCDC).
# 
# Full information about CCDC data access policies and citation 
# guidelines are available at http://www.ccdc.cam.ac.uk/access/V1 
# 
# Audit and citation data items may have been added by the CCDC. 
# Please retain this information to preserve the provenance of 
# this file and to allow appropriate attribution of the data. 
# 
#######################################################################

data_shelx
_audit_block_doi                 10.5517/ccdc.csd.cc2hz9mf
_database_code_depnum_ccdc_archive 'CCDC 2323035'
loop_
_audit_author_name
_audit_author_address
'Hajer Khachroum'
;chemistry
Tunisia
;
_audit_update_record             
;
2025-02-02 deposited with the CCDC.	2025-04-03 downloaded from the CCDC.
;

_audit_creation_date             2021-10-21T17:48:21-00:00
_audit_creation_method           'WinGX routine CIF_UPDATE'
_audit_conform_dict_name         cif_core.dic
_audit_conform_dict_version      2.4.5
_audit_conform_dict_location     ftp://ftp.iucr.org/pub/cif_core.dic

#----------------------------------------------------------------------------#
#                   CHEMICAL INFORMATION                                     #
#----------------------------------------------------------------------------#

_chemical_formula_moiety         '2(C9 H8 N), Cl6 In, 2(H2 O)'
_chemical_formula_sum            'C18 H20 Cl6 In N2 O2'
_chemical_formula_weight         623.88

#----------------------------------------------------------------------------#
#                   UNIT CELL INFORMATION                                    #
#----------------------------------------------------------------------------#

_symmetry_cell_setting           triclinic
_symmetry_space_group_name_H-M   'P -1'
_symmetry_space_group_name_Hall  '-P 1'
_symmetry_Int_Tables_number      2
loop_
_symmetry_equiv_pos_as_xyz
'x, y, z'
'-x, -y, -z'

_cell_length_a                   7.4718(3)
_cell_length_b                   8.1648(5)
_cell_length_c                   10.7809(5)
_cell_angle_alpha                76.573(4)
_cell_angle_beta                 80.404(4)
_cell_angle_gamma                66.171(5)
_cell_volume                     583.22(6)
_cell_formula_units_Z            1
_cell_measurement_temperature    298(2)
_cell_measurement_reflns_used    3634
_cell_measurement_theta_min      2.7640
_cell_measurement_theta_max      21.5190
_cell_measurement_wavelength     0.71073

#----------------------------------------------------------------------------#
#                   CRYSTAL INFORMATION                                      #
#----------------------------------------------------------------------------#

_exptl_crystal_size_max          0.32
_exptl_crystal_size_mid          0.04
_exptl_crystal_size_min          0.04
_exptl_crystal_density_diffrn    1.776
_exptl_crystal_density_method    'not measured'
_exptl_crystal_F_000             309
_exptl_crystal_description       prism
_exptl_crystal_colour            colourless

#----------------------------------------------------------------------------#
#                   ABSORPTION CORRECTION                                    #
#----------------------------------------------------------------------------#

_exptl_absorpt_coefficient_mu    1.718
_exptl_absorpt_correction_T_min  0.565
_exptl_absorpt_correction_T_max  0.875
_exptl_absorpt_correction_type   analytical
_exptl_absorpt_process_details   
;
CrysAlisPro 1.171.41.93a (Rigaku Oxford Diffraction, 2020)
Analytical numeric absorption correction using a multifaceted crystal
model based on expressions derived by R.C. Clark & J.S. Reid.
(Clark, R. C. & Reid, J. S. (1995). Acta Cryst. A51, 887-897)
Empirical absorption correction using spherical harmonics,
implemented in SCALE3 ABSPACK scaling algorithm.
;
_shelx_estimated_absorpt_T_min   0.609
_shelx_estimated_absorpt_T_max   0.934

#----------------------------------------------------------------------------#
#                   DATA COLLECTION                                          #
#----------------------------------------------------------------------------#

_diffrn_ambient_temperature      298(2)
_diffrn_radiation_wavelength     0.71073
_diffrn_radiation_type           MoK\a
_diffrn_radiation_probe          x-ray
_diffrn_radiation_monochromator  graphite
_diffrn_measurement_device_type  'Xcalibur, Ruby, Gemini'
_diffrn_measurement_method       '\w scans'
_diffrn_reflns_av_R_equivalents  0.0769
_diffrn_reflns_av_unetI/netI     0.0949
_diffrn_reflns_number            16579
_diffrn_reflns_limit_h_min       -10
_diffrn_reflns_limit_h_max       10
_diffrn_reflns_limit_k_min       -11
_diffrn_reflns_limit_k_max       11
_diffrn_reflns_limit_l_min       -15
_diffrn_reflns_limit_l_max       15
_diffrn_reflns_theta_min         2.774
_diffrn_reflns_theta_max         31.464
_diffrn_reflns_theta_full        25.242
_diffrn_measured_fraction_theta_full 1
_diffrn_measured_fraction_theta_max 0.941
_diffrn_reflns_Laue_measured_fraction_full 1
_diffrn_reflns_Laue_measured_fraction_max 0.941
_diffrn_reflns_point_group_measured_fraction_full 1
_diffrn_reflns_point_group_measured_fraction_max 0.941
_reflns_Friedel_coverage         0
_reflns_number_total             3854
_reflns_number_gt                2278
_reflns_threshold_expression     'I > 2\s(I)'

#----------------------------------------------------------------------------#
#                   COMPUTER PROGRAMS USED                                   #
#----------------------------------------------------------------------------#

_computing_structure_solution    'SHELXT 2018/2 (Sheldrick, 2018)'
_computing_structure_refinement  'SHELXL-2018/3 (Sheldrick, 2018)'
_computing_molecular_graphics    'Ortep for Windows (Farrugia, 2012)'
_computing_publication_material  'WinGX publication routines (Farrugia, 2012)'

#----------------------------------------------------------------------------#
#                   STRUCTURE SOLUTION                                       #
#----------------------------------------------------------------------------#

_atom_sites_solution_hydrogens   mixed

#----------------------------------------------------------------------------#
#                   REFINEMENT INFORMATION                                   #
#----------------------------------------------------------------------------#


_refine_ls_structure_factor_coef Fsqd
_refine_ls_matrix_type           full
_refine_ls_weighting_scheme      calc
_refine_ls_weighting_details     
'w=1/[\s^2^(Fo^2^)+(0.0803P)^2^+0.5809P] where P=(Fo^2^+2Fc^2^)/3'
_refine_ls_hydrogen_treatment    constr
_refine_ls_extinction_method     none
_refine_ls_number_reflns         3625
_refine_ls_number_parameters     136
_refine_ls_number_restraints     0
_refine_ls_number_constraints    0
_refine_ls_R_factor_all          0.136
_refine_ls_R_factor_gt           0.0751
_refine_ls_wR_factor_ref         0.1822
_refine_ls_wR_factor_gt          0.1556
_refine_ls_goodness_of_fit_ref   1.05
_refine_ls_restrained_S_all      1.05
_refine_ls_shift/su_max          0
_refine_ls_shift/su_mean         0
_refine_diff_density_max         0.751
_refine_diff_density_min         -1.84
_refine_diff_density_rms         0.141

#----------------------------------------------------------------------------#
#                   CONSTRAINTS AND RESTRAINTS                               #
#----------------------------------------------------------------------------#


#----------------------------------------------------------------------------#
#                   ATOMIC TYPES, COORDINATES AND THERMAL PARAMETERS         #
#----------------------------------------------------------------------------#

loop_
_atom_type_symbol
_atom_type_description
_atom_type_scat_dispersion_real
_atom_type_scat_dispersion_imag
_atom_type_scat_source
C C 0.0033 0.0016 'International Tables Vol C Tables 4.2.6.8 and 6.1.1.4'
H H 0 0 'International Tables Vol C Tables 4.2.6.8 and 6.1.1.4'
N N 0.0061 0.0033 'International Tables Vol C Tables 4.2.6.8 and 6.1.1.4'
Cl Cl 0.1484 0.1585 'International Tables Vol C Tables 4.2.6.8 and 6.1.1.4'
In In -0.7276 1.31 'International Tables Vol C Tables 4.2.6.8 and 6.1.1.4'
O O 0.0106 0.006 'International Tables Vol C Tables 4.2.6.8 and 6.1.1.4'

loop_
_atom_site_label
_atom_site_type_symbol
_atom_site_fract_x
_atom_site_fract_y
_atom_site_fract_z
_atom_site_U_iso_or_equiv
_atom_site_adp_type
_atom_site_occupancy
_atom_site_site_symmetry_order
_atom_site_calc_flag
_atom_site_refinement_flags_posn
_atom_site_refinement_flags_adp
_atom_site_refinement_flags_occupancy
_atom_site_disorder_assembly
_atom_site_disorder_group
In1 In 1 0 0.5 0.0410(2) Uani 1 2 d S . P . .
Cl3 Cl 0.8217(3) 0.3378(2) 0.47190(17) 0.0662(5) Uani 1 1 d . . . . .
Cl2 Cl 0.8043(3) -0.0344(3) 0.70412(16) 0.0657(5) Uani 1 1 d . . . . .
Cl1 Cl 0.7535(4) -0.0195(4) 0.3761(3) 0.1101(9) Uani 1 1 d . . . . .
O1 O 0.3881(10) 0.2781(8) 0.4300(7) 0.0840(18) Uani 1 1 d G . . . .
H10 H 0.494271 0.264402 0.382668 0.126 Uiso 1 1 d G U . . .
H9 H 0.384839 0.346832 0.479408 0.126 Uiso 1 1 d G U . . .
N1 N 0.2135(8) 0.4724(8) 0.2004(5) 0.0546(13) Uani 1 1 d . . . . .
H4 H 0.262745 0.390994 0.265406 0.066 Uiso 1 1 calc R U . . .
C5 C 0.2850(9) 0.4298(9) 0.0817(6) 0.0448(14) Uani 1 1 d . . . . .
C4 C 0.2010(10) 0.5666(9) -0.0249(6) 0.0518(15) Uani 1 1 d . . . . .
C6 C 0.4329(9) 0.2645(10) 0.0642(7) 0.0534(16) Uani 1 1 d . . . . .
H5 H 0.487721 0.176243 0.133944 0.064 Uiso 1 1 calc R U . . .
C1 C 0.0769(10) 0.6260(10) 0.2233(8) 0.0618(18) Uani 1 1 d . . . . .
H1 H 0.035972 0.644315 0.307013 0.074 Uiso 1 1 calc R U . . .
C7 C 0.4965(10) 0.2342(11) -0.0586(7) 0.0608(18) Uani 1 1 d . . . . .
H6 H 0.594942 0.123757 -0.072084 0.073 Uiso 1 1 calc R U . . .
C9 C 0.2726(13) 0.5269(12) -0.1479(7) 0.066(2) Uani 1 1 d . . . . .
H8 H 0.220395 0.612446 -0.219445 0.08 Uiso 1 1 calc R U . . .
C3 C 0.0521(11) 0.7324(10) 0.0014(8) 0.0622(19) Uani 1 1 d . . . . .
H3 H -0.005964 0.82265 -0.066591 0.075 Uiso 1 1 calc R U . . .
C2 C -0.0076(11) 0.7632(11) 0.1208(9) 0.066(2) Uani 1 1 d . . . . .
H2 H -0.103874 0.874149 0.135509 0.079 Uiso 1 1 calc R U . . .
C8 C 0.4160(13) 0.3661(12) -0.1628(7) 0.068(2) Uani 1 1 d . . . . .
H7 H 0.462543 0.342594 -0.244978 0.082 Uiso 1 1 calc R U . . .

loop_
_atom_site_aniso_label
_atom_site_aniso_U_11
_atom_site_aniso_U_22
_atom_site_aniso_U_33
_atom_site_aniso_U_23
_atom_site_aniso_U_13
_atom_site_aniso_U_12
In1 0.0401(3) 0.0373(3) 0.0355(3) -0.0050(2) 0.0038(2) -0.0082(2)
Cl3 0.0953(13) 0.0380(9) 0.0525(10) -0.0106(7) -0.0231(9) -0.0045(8)
Cl2 0.0741(11) 0.0749(12) 0.0429(9) -0.0121(8) 0.0184(8) -0.0313(10)
Cl1 0.0866(15) 0.102(2) 0.131(2) -0.0345(18) 0.0112(16) -0.0263(14)
O1 0.104(4) 0.059(3) 0.098(5) -0.001(3) -0.053(4) -0.031(3)
N1 0.054(3) 0.066(4) 0.041(3) -0.006(3) -0.006(2) -0.021(3)
C5 0.048(3) 0.056(4) 0.039(3) -0.007(3) -0.003(3) -0.030(3)
C4 0.064(4) 0.059(4) 0.046(4) -0.002(3) -0.009(3) -0.039(3)
C6 0.055(3) 0.061(4) 0.049(4) -0.006(3) -0.003(3) -0.029(3)
C1 0.059(4) 0.067(5) 0.060(4) -0.022(4) 0.002(3) -0.022(4)
C7 0.059(4) 0.071(5) 0.064(5) -0.025(4) 0.014(3) -0.038(4)
C9 0.092(5) 0.083(6) 0.040(4) -0.002(4) -0.013(4) -0.051(5)
C3 0.069(4) 0.051(4) 0.070(5) 0.004(4) -0.020(4) -0.029(4)
C2 0.063(4) 0.053(4) 0.083(6) -0.021(4) -0.006(4) -0.018(3)
C8 0.092(5) 0.095(6) 0.043(4) -0.025(4) 0.013(4) -0.062(5)


#----------------------------------------------------------------------------#
#                   MOLECULAR GEOMETRY                                       #
#----------------------------------------------------------------------------#

_geom_special_details            
;
 All esds (except the esd in the dihedral angle between two l.s. planes)
 are estimated using the full covariance matrix.  The cell esds are taken
 into account individually in the estimation of esds in distances, angles
 and torsion angles; correlations between esds in cell parameters are only
 used when they are defined by crystal symmetry.  An approximate (isotropic)
 treatment of cell esds is used for estimating esds involving l.s. planes.
;
loop_
_geom_bond_atom_site_label_1
_geom_bond_atom_site_label_2
_geom_bond_distance
_geom_bond_site_symmetry_2
_geom_bond_publ_flag
In1 Cl2 2.4559(16) . ?
In1 Cl2 2.4559(16) 2_756 ?
In1 Cl3 2.5000(16) . ?
In1 Cl3 2.5001(16) 2_756 ?
In1 Cl1 2.521(3) 2_756 ?
In1 Cl1 2.521(3) . ?
O1 H10 0.8499 . ?
O1 H9 0.8499 . ?
N1 C1 1.304(9) . ?
N1 C5 1.368(8) . ?
N1 H4 0.86 . ?
C5 C6 1.386(9) . ?
C5 C4 1.429(9) . ?
C4 C9 1.404(10) . ?
C4 C3 1.417(10) . ?
C6 C7 1.374(10) . ?
C6 H5 0.93 . ?
C1 C2 1.401(11) . ?
C1 H1 0.93 . ?
C7 C8 1.387(11) . ?
C7 H6 0.93 . ?
C9 C8 1.342(12) . ?
C9 H8 0.93 . ?
C3 C2 1.337(11) . ?
C3 H3 0.93 . ?
C2 H2 0.93 . ?
C8 H7 0.93 . ?

loop_
_geom_angle_atom_site_label_1
_geom_angle_atom_site_label_2
_geom_angle_atom_site_label_3
_geom_angle
_geom_angle_site_symmetry_1
_geom_angle_site_symmetry_3
_geom_angle_publ_flag
Cl2 In1 Cl2 180 . 2_756 ?
Cl2 In1 Cl3 89.60(7) . . ?
Cl2 In1 Cl3 90.40(7) 2_756 . ?
Cl2 In1 Cl3 90.40(7) . 2_756 ?
Cl2 In1 Cl3 89.60(7) 2_756 2_756 ?
Cl3 In1 Cl3 180 . 2_756 ?
Cl2 In1 Cl1 87.76(8) . 2_756 ?
Cl2 In1 Cl1 92.24(8) 2_756 2_756 ?
Cl3 In1 Cl1 89.99(8) . 2_756 ?
Cl3 In1 Cl1 90.01(8) 2_756 2_756 ?
Cl2 In1 Cl1 92.24(8) . . ?
Cl2 In1 Cl1 87.76(8) 2_756 . ?
Cl3 In1 Cl1 90.01(8) . . ?
Cl3 In1 Cl1 89.99(8) 2_756 . ?
Cl1 In1 Cl1 180 2_756 . ?
H10 O1 H9 104.5 . . ?
C1 N1 C5 125.4(6) . . ?
C1 N1 H4 117.3 . . ?
C5 N1 H4 117.3 . . ?
N1 C5 C6 122.5(6) . . ?
N1 C5 C4 116.4(6) . . ?
C6 C5 C4 121.1(6) . . ?
C9 C4 C3 124.9(7) . . ?
C9 C4 C5 117.6(7) . . ?
C3 C4 C5 117.5(6) . . ?
C7 C6 C5 118.4(7) . . ?
C7 C6 H5 120.8 . . ?
C5 C6 H5 120.8 . . ?
N1 C1 C2 119.5(7) . . ?
N1 C1 H1 120.2 . . ?
C2 C1 H1 120.2 . . ?
C6 C7 C8 120.9(7) . . ?
C6 C7 H6 119.5 . . ?
C8 C7 H6 119.5 . . ?
C8 C9 C4 120.4(7) . . ?
C8 C9 H8 119.8 . . ?
C4 C9 H8 119.8 . . ?
C2 C3 C4 122.1(7) . . ?
C2 C3 H3 118.9 . . ?
C4 C3 H3 118.9 . . ?
C3 C2 C1 119.0(7) . . ?
C3 C2 H2 120.5 . . ?
C1 C2 H2 120.5 . . ?
C9 C8 C7 121.6(7) . . ?
C9 C8 H7 119.2 . . ?
C7 C8 H7 119.2 . . ?

loop_
_geom_torsion_atom_site_label_1
_geom_torsion_atom_site_label_2
_geom_torsion_atom_site_label_3
_geom_torsion_atom_site_label_4
_geom_torsion
_geom_torsion_site_symmetry_1
_geom_torsion_site_symmetry_2
_geom_torsion_site_symmetry_3
_geom_torsion_site_symmetry_4
_geom_torsion_publ_flag
C1 N1 C5 C6 179.0(6) . . . . ?
C1 N1 C5 C4 -0.2(9) . . . . ?
N1 C5 C4 C9 179.6(6) . . . . ?
C6 C5 C4 C9 0.4(9) . . . . ?
N1 C5 C4 C3 -0.1(8) . . . . ?
C6 C5 C4 C3 -179.3(6) . . . . ?
N1 C5 C6 C7 -179.5(6) . . . . ?
C4 C5 C6 C7 -0.4(9) . . . . ?
C5 N1 C1 C2 -0.2(11) . . . . ?
C5 C6 C7 C8 0.5(10) . . . . ?
C3 C4 C9 C8 179.2(7) . . . . ?
C5 C4 C9 C8 -0.5(10) . . . . ?
C9 C4 C3 C2 -178.8(7) . . . . ?
C5 C4 C3 C2 0.9(10) . . . . ?
C4 C3 C2 C1 -1.3(11) . . . . ?
N1 C1 C2 C3 0.9(11) . . . . ?
C4 C9 C8 C7 0.6(11) . . . . ?
C6 C7 C8 C9 -0.6(11) . . . . ?

_shelx_res_file                  
;
TITL hm48_auto_a.res in P-1
    shelx.res
    created by SHELXL-2018/3 at 17:47:58 on 21-Oct-2021
CELL  0.71073   7.4718   8.1648  10.7809   76.573   80.404   66.171
ZERR     2.00   0.0003   0.0005   0.0005    0.004    0.004    0.005
LATT   1
SFAC  C    H    N    CL   IN   O
UNIT  18 20 2 6 1 2
MERG   2
MORE -1
FMAP   2
PLAN    4
SIZE     0.040   0.040   0.320
ACTA
BOND
BOND   $H
CONF
LIST   4
L.S.  10
TEMP    25.00
WGHT    0.080300    0.580900
FVAR       0.76766
IN1   5    1.000000    0.000000    0.500000    10.50000    0.04015    0.03732 =
         0.03553   -0.00495    0.00383   -0.00820
CL3   4    0.821712    0.337774    0.471904    11.00000    0.09534    0.03795 =
         0.05253   -0.01064   -0.02308   -0.00449
CL2   4    0.804301   -0.034370    0.704117    11.00000    0.07413    0.07492 =
         0.04286   -0.01207    0.01839   -0.03129
CL1   4    0.753487   -0.019454    0.376133    11.00000    0.08655    0.10223 =
         0.13126   -0.03454    0.01125   -0.02625
AFIX   6
O1    6    0.388073    0.278139    0.430009    11.00000    0.10388    0.05899 =
         0.09849   -0.00077   -0.05287   -0.03085
H10   2    0.494271    0.264402    0.382668    11.00000   -1.50000
H9    2    0.384839    0.346832    0.479408    11.00000   -1.50000
AFIX   0
N1    3    0.213522    0.472357    0.200433    11.00000    0.05441    0.06628 =
         0.04053   -0.00601   -0.00634   -0.02144
AFIX  43
H4    2    0.262745    0.390994    0.265406    11.00000   -1.20000
AFIX   0
C5    1    0.285035    0.429822    0.081738    11.00000    0.04778    0.05600 =
         0.03942   -0.00659   -0.00272   -0.03017
C4    1    0.200984    0.566554   -0.024941    11.00000    0.06350    0.05876 =
         0.04628   -0.00246   -0.00935   -0.03869
C6    1    0.432891    0.264533    0.064222    11.00000    0.05453    0.06092 =
         0.04899   -0.00566   -0.00265   -0.02933
AFIX  43
H5    2    0.487721    0.176243    0.133944    11.00000   -1.20000
AFIX   0
C1    1    0.076929    0.626008    0.223259    11.00000    0.05934    0.06729 =
         0.05964   -0.02205    0.00201   -0.02208
AFIX  43
H1    2    0.035972    0.644315    0.307013    11.00000   -1.20000
AFIX   0
C7    1    0.496514    0.234250   -0.058626    11.00000    0.05950    0.07146 =
         0.06381   -0.02544    0.01369   -0.03763
AFIX  43
H6    2    0.594942    0.123757   -0.072084    11.00000   -1.20000
AFIX   0
C9    1    0.272629    0.526855   -0.147926    11.00000    0.09242    0.08267 =
         0.04003   -0.00221   -0.01319   -0.05125
AFIX  43
H8    2    0.220395    0.612446   -0.219445    11.00000   -1.20000
AFIX   0
C3    1    0.052085    0.732381    0.001362    11.00000    0.06877    0.05085 =
         0.06998    0.00424   -0.02015   -0.02863
AFIX  43
H3    2   -0.005964    0.822650   -0.066591    11.00000   -1.20000
AFIX   0
C2    1   -0.007643    0.763248    0.120753    11.00000    0.06261    0.05302 =
         0.08263   -0.02096   -0.00628   -0.01750
AFIX  43
H2    2   -0.103874    0.874149    0.135509    11.00000   -1.20000
AFIX   0
C8    1    0.416017    0.366127   -0.162809    11.00000    0.09173    0.09527 =
         0.04327   -0.02512    0.01337   -0.06157
AFIX  43
H7    2    0.462543    0.342594   -0.244978    11.00000   -1.20000
AFIX   0
HKLF    4


REM  hm48_auto_a.res in P-1
REM wR2 = 0.1822, GooF = S = 1.050, Restrained GooF = 1.050 for all data
REM R1 = 0.0751 for 2278 Fo > 4sig(Fo) and 0.1360 for all 3625 data
REM 136 parameters refined using 0 restraints

END

WGHT      0.0803      0.5809

REM Highest difference peak  0.751,  deepest hole -1.840,  1-sigma level  0.141
Q1    1   0.4071  0.2410  0.0050  11.00000  0.05    0.52
Q2    1   1.0655 -0.0017  0.4360  11.00000  0.05    0.49
Q3    1   0.9002  0.0323  0.4653  11.00000  0.05    0.48
Q4    1   0.9341  0.3357  0.4523  11.00000  0.05    0.47
;
_shelx_res_checksum              72510
